# Supplementary material for: Molecular Study of Pneumocystis jirovecii in Respiratory Samples of HIV Patients in Chile
Source: J Fungi (Basel). 2024 Jan 31;10(2):117. doi: 10.3390/jof10020117 (PMC10889964; doi:10.3390/jof10020117)
Supplement: Supplementary file 1 [file jof-10-00117-s001.zip]

Archive with 1 entries (1 files):
- jof-2612815-supplementary.pdf
